# Supplementary material for: Social Representativeness and Intervention Adherence—A Systematic Review of Clinical Physical Activity Trials in Breast Cancer Patients
Source: Int J Public Health. 2024 May 9;69:1607002. doi: 10.3389/ijph.2024.1607002 (PMC11111874; doi:10.3389/ijph.2024.1607002)
Supplement: Supplementary file 3 [file DataSheet2.xlsx]

## Sheet: Trends in educational attainmen
#NAME?	<?xml version="1.0" encoding="utf-16"?><WebTableParameter xmlns:xsd="http://www.w3.org/2001/XMLSchema" xmlns:xsi="http://www.w3.org/2001/XMLSchema-instance" xmlns="http://stats.oecd.org/OECDStatWS/2004/03/01/"><DataTable Code="EAG_NEAC" HasMetadata="true"><Name LocaleIsoCode="en">Educational attainment and labour-force status</Name><Name LocaleIsoCode="fr">Niveau de formation et situation au rega…
Dataset: Educational attainment and labour-force status
INDICATOR			Share of population by educational attainment
Age			25-64 years
Gender			Women
Field			Total
Reference year			2000												2001												2002												2003
ISCED 2011 A education level			Below upper secondary education				Upper secondary or post-secondary non-tertiary education				Tertiary education				Below upper secondary education				Upper secondary or post-secondary non-tertiary education				Tertiary education				Below upper secondary education				Upper secondary or post-secondary non-tertiary education				Tertiary education				Below upper secondary education				Upper secondary or post-secondary non-tertiary education				Tertiary education
Measure			Value		SE		Value		SE		Value		SE		Value		SE		Value		SE		Value		SE		Value		SE		Value		SE		Value		SE		Value		SE		Value		SE		Value		SE
Country
Australia			(b)	48.1232		..	(b)	23.0385		..	(b)	28.8383		..	(b)	47.9274		..	(b)	21.2833		..	(b)	30.7893		..	(b)	45.4709		..	(b)	22.4677		..	(b)	32.0614		..	(b)	43.4528		..	(b)	23.8643		..	(b)	32.6829
Austria			(m)	..		..	(m)	..		..	(m)	..		..	(m)	..		..	(m)	..		..	(m)	..		..	(m)	..		..	(m)	..		..	(m)	..		..		..		..		..		..		..
Belgium			(b)	41.6623		..	(b)	30.7275		..	(b)	27.6102		..	(b)	41.0975		..	(b)	30.7829		..	(b)	28.1196		..	(b)	39.3559		..	(b)	31.7354		..	(b)	28.9087		..	(b)	37.9344		..	(b)	32.245		..	(b)	29.8207
Canada				18.7598		..		38.7066		..		42.5336		..		17.5388		..		38.1243		..		44.3369		..		16.6627		..		37.7563		..		45.581		..		15.562		..		37.7286		..		46.7094
Chile			(m)	..		..	(m)	..		..	(m)	..		..	(m)	..		..	(m)	..		..	(m)	..		..	(m)	..		..	(m)	..		..	(m)	..		..	(m)	..		..	(m)	..		..	(m)	..
Colombia			(m)	..		..	(m)	..		..	(m)	..		..	(m)	..		..	(m)	..		..	(m)	..		..	(m)	..		..	(m)	..		..	(m)	..		..	(m)	..		..	(m)	..		..	(m)	..
Costa Rica				68.751		0.496848		14.9178		0.381889		16.3312		0.396238		67.7899		0.488771		14.6017		0.369363		17.6084		0.398408		66.275		0.481019		15.7554		0.370679		17.9695		0.390632		65.1548		0.483668		16.1118		0.373185		18.7334
Czech Republic			(b)	19.0578		..	(b)	71.658		..	(b)	9.28424		..	(b)	18.2796		..	(b)	72.3269		..	(b)	9.39343		..	(b)	16.5099		..	(b)	73.3649		..	(b)	10.1252		..	(b)	18.1505		..	(b)	71.3949		..	(b)	10.4546
Denmark			(b)	22.045		..	(b)	50.7789		..	(b)	27.1761		..	(b)	20.8656		..	(b)	48.1516		..	(b)	30.9828		..	(b)	19.9946		..	(b)	48.2963		..	(b)	31.7091		..	(b)	22.0286		..	(b)	44.5224		..	(b)	33.449
Estonia				12.4038		0.442699		52.4085		0.67074		35.1877		0.641376		11.9495		0.420303		52.4469		0.647101		35.6036		0.620441		11.336		0.42088		53.2202		0.662404		35.4438		0.635031		10.4776		0.41278		53.8266		0.671917		35.6958
Finland				25.2807		..		38.8466		..		35.8728		..		..		..		..		..		..		..		..		..		..		..		..		..		22.421		..		40.6217		..		36.9573
France				40.5811		..		37.3914		..		22.0275		..		38.6942		..		37.7557		..		23.5501		..		37.4892		..		37.6665		..		24.8442		..		36.9332		..		38.3034		..		24.7633
Germany			(b)	22.9134		..	(b)	58.7614		..	(b)	18.3252		..	(b)	21.7469		..	(b)	60.0605		..	(b)	18.1926		..	(b)	21.1941		..	(b)	60.1941		..	(b)	18.6118		..	(b)	20.5387		..	(b)	60.0909		..	(b)	19.3704
Greece			(b)	50.9896		0.167949	(b)	33.2953		0.15833	(b)	15.7151		0.122272	(b)	49.7601		0.16901	(b)	33.8235		0.159922	(b)	16.4164		0.125212	(b)	47.8902		0.17319	(b)	34.7624		0.165099	(b)	17.3474		0.131276	(b)	46.0451		0.17745	(b)	36.0232		0.170912	(b)	17.9318
Hungary				35.2789		..		50.3686		..		14.3524		..		34.3092		..		51.2614		..		14.4294		..		33.011		..		52.4066		..		14.5824		..		29.7389		..		54.319		..		15.9421
Iceland			(m)	..		..	(m)	..		..	(m)	..		..	(m)	..		..	(m)	..		..	(m)	..		..	(m)	..		..	(m)	..		..	(m)	..		..		40.5951		0.739736		29.2103		0.684985		30.1946
Ireland			(b)	40.3586		..	(b)	37.8103		..	(b)	21.8311		..	(b)	42.7693		..	(b)	33.1222		..	(b)	24.1085		..	(b)	37.5869		..	(b)	36.7341		..	(b)	25.679		..	(b)	35.5359		..	(b)	37.61		..	(b)	26.8541
Israel			(m)	..		..	(m)	..		..	(m)	..		..	(m)	..		..	(m)	..		..	(m)	..		..	(b)	19.1763		..	(b)	36.5486		..	(b)	44.275		..	(b)	17.585		..	(b)	36.9572		..	(b)	45.4578
Italy			(b)	58.7826		..	(b)	32.1524		..	(b)	9.06493		..	(b)	57.4388		..	(b)	32.6799		..	(b)	9.88132		..	(b)	56.3393		..	(b)	33.4141		..	(b)	10.2466		..	(b)	52.1119		..	(b)	37.4255		..	(b)	10.4625
Japan			(mb)	..		..	(mb)	..		..	(wb)	30.635		..	(mb)	..		..	(mb)	..		..	(wb)	31.7492		..	(mb)	..		..	(mb)	..		..	(wb)	34.3912		..	(mb)	..		..	(mb)	..		..	(wb)	35.4811
Korea			(b)	39.7314		..	(b)	42.4272		..	(b)	17.8413		..	(b)	38.0827		..	(b)	42.8806		..	(b)	19.0367		..	(b)	36.4575		..	(b)	43.3195		..	(b)	20.223		..	(b)	33.2804		..	(b)	43.2177		..	(b)	23.5018
Latvia				15.1815		0.349744		64.9404		0.46506		19.8782		0.388966		18.0774		0.377503		61.673		0.476925		20.2496		0.394208		14.9913		0.428552		63.9075		0.576549		21.1011		0.489824		14.1453		0.419896		65.2138		0.573888		20.6409
Lithuania			(b)	15.6521		0.714097	(b)	38.0781		0.954319	(b)	46.2698		0.979923	(m)	..		..	(m)	..		..	(m)	..		..	(m)	..		..	(m)	..		..	(m)	..		..	(m)	..		..	(m)	..		..	(m)	..
Luxembourg			(b)	43.5072		..	(b)	40.779		..	(b)	15.7137		..		..		..		..		..		..		..		..		..		..		..		..		..		..		..		..		..		..
Mexico			(b)	72.6071		..	(b)	15.6054		..	(b)	11.7875		..	(b)	71.9832		..	(b)	15.8231		..	(b)	12.1937		..	(b)	71.551		..	(b)	15.7368		..	(b)	12.7122		..	(b)	71.7714		..	(b)	15.3425		..	(b)	12.8861
Netherlands			(b)	39.2311		..	(b)	40.1871		..	(b)	20.5817		..	(b)	38.6064		..	(b)	40.7853		..	(b)	20.6083		..	(b)	35.5934		..	(b)	41.8407		..	(b)	22.5659		..	(b)	34.1725		..	(b)	40.9212		..	(b)	24.9063
New Zealand				40.5671		..	(m)	..		..	(m)	..		..		38.8568		..	(m)	..		..	(m)	..		..		37.3813		..	(m)	..		..	(m)	..		..		36.038		..	(m)	..		..	(m)	..
Norway				..		..		..		..		..		..		..		..		..		..		..		..		..		..		..		..		..		..		..		..		..		..		..
Poland			(b)	21.7456		..	(b)	65.81		..	(b)	12.4444		..	(b)	21.0142		..	(b)	65.8541		..	(b)	13.1318		..	(b)	20.2327		..	(b)	65.7991		..	(b)	13.9681		..	(b)	18.7592		..	(b)	65.6622		..	(b)	15.5785
Portugal				79.8678		..		10.0904		..		10.0418		..		78.7536		..		10.4585		..		10.7879		..		77.8052		..		10.758		..		11.4367		..		75.3987		..		11.5753		..		13.0261
Slovak Republic			(b)	21.1045		..	(b)	69.0899		..	(b)	9.80558		..	(b)	19.4062		..	(b)	69.9972		..	(b)	10.5966		..	(b)	18.1578		..	(b)	70.7751		..	(b)	11.0671		..	(b)	16.802		..	(b)	71.434		..	(b)	11.7641
Slovenia			(b)	29.6335		..	(b)	53.0249		..	(b)	17.3416		..		..		..		..		..		..		..	(b)	26.9489		..	(b)	55.9137		..	(b)	17.1374		..	(b)	25.6394		..	(b)	54.2604		..	(b)	20.1002
Spain			(b)	62.6568		0.110704	(b)	15.4811		0.082785	(b)	21.8621		0.0945913	(b)	60.6998		0.113796	(b)	16.1428		0.085723	(b)	23.1574		0.0982841	(b)	58.3323		0.114316	(b)	16.9929		0.0870852	(b)	24.6748		0.0999654	(b)	56.7236		0.113849	(b)	17.7861		0.087869	(b)	25.4903
Sweden			(b)	20.7405		..	(b)	47.0602		..	(b)	32.1992		..	(b)	17.5842		..	(b)	48.8565		..	(b)	33.5593		..	(b)	16.5768		..	(b)	48.5712		..	(b)	34.8519		..	(b)	16.0638		..	(b)	48.035		..	(b)	35.9012
Switzerland			(b)	20.2827		..	(b)	65.2791		..	(b)	14.4381		..	(b)	19.8077		..	(b)	64.4299		..	(b)	15.7624		..	(b)	19.1532		..	(b)	64.2866		..	(b)	16.5602		..	(b)	19.845		..	(b)	62.1582		..	(b)	17.9968
Türkiye			(b)	80.9734		..	(b)	12.2853		..	(b)	6.74128		..	(b)	81.2002		..	(b)	12.0185		..	(b)	6.78137		..	(b)	80.1399		..	(b)	12.506		..	(b)	7.35411		..	(b)	79.0266		..	(b)	13.2834		..	(b)	7.68998
United Kingdom			(b)	44.6191		..	(b)	30.8362		..	(b)	24.5447		..	(b)	43.4006		..	(b)	31.2969		..	(b)	25.3024		..	(b)	41.4225		..	(b)	32.1091		..	(b)	26.4684		..	(b)	40.3185		..	(b)	32.2756		..	(b)	27.4059
United States				12.2322		0.17341		51.6398		0.264478		36.1281		0.254233		12.069		0.1358		50.4297		0.208423		37.5012		0.201814		11.8702		0.134636		49.8337		0.208132		38.2961		0.20235		11.4803		0.132772		49.5997		0.20824		38.92
OECD - Average				37.591	(m)	..		41.1159	(m)	..		21.6905	(m)	..		38.1374	(m)	..		40.6564	(m)	..		21.6233	(m)	..		35.6864	(m)	..		41.6669	(m)	..		23.1101	(m)	..		34.3139	(m)	..		41.3673	(m)	..		24.7345	(m)
EU25: European Union of twenty-five				..		..		..		..		..		..		..		..		..		..		..		..		..		..		..		..		..		..		..		..		..		..		..
G20			(m)	..	(m)	..	(m)	..	(m)	..	(m)	..	(m)	..	(m)	..	(m)	..	(m)	..	(m)	..	(m)	..	(m)	..	(m)	..	(m)	..	(m)	..	(m)	..	(m)	..	(m)	..	(m)	..	(m)	..	(m)	..	(m)	..	(m)	..	(m)
Non-OECD Economies	Argentina		(m)	..		..	(m)	..		..	(m)	..		..	(m)	..		..	(m)	..		..	(m)	..		..	(m)	..		..	(m)	..		..	(m)	..		..	(m)	..		..	(m)	..		..	(m)	..
	Brazil		(m)	..		..	(m)	..		..	(m)	..		..	(m)	..		..	(m)	..		..	(m)	..		..	(m)	..		..	(m)	..		..	(m)	..		..	(m)	..		..	(m)	..		..	(m)	..
	Bulgaria			..		..		..		..		..		..		..		..		..		..		..		..		..		..		..		..		..		..		..		..		..		..		..
	China (People's Republic of)		(m)	..		..	(m)	..		..	(m)	..		..	(m)	..		..	(m)	..		..	(m)	..		..	(m)	..		..	(m)	..		..	(m)	..		..	(m)	..		..	(m)	..		..	(m)	..
	India		(m)	..		..	(m)	..		..	(m)	..		..	(m)	..		..	(m)	..		..	(m)	..		..	(m)	..		..	(m)	..		..	(m)	..		..	(m)	..		..	(m)	..		..	(m)	..
	Indonesia		(m)	..		..	(m)	..		..	(m)	..		..	(m)	..		..	(m)	..		..	(m)	..		..	(m)	..		..	(m)	..		..	(m)	..		..	(m)	..		..	(m)	..		..	(m)	..
	Romania			..		..		..		..		..		..		..		..		..		..		..		..		..		..		..		..		..		..		..		..		..		..		..
	South Africa			..		..		..		..		..		..		..		..		..		..		..		..		..		..		..		..		..		..		..		..		..		..		..
Data extracted on 07 Nov 2023 12:09 UTC (GMT) from OECD.Stat
Legend:
b:	Series break
m:	Missing data
w:	Includes data from another category
[truncated: 205 more columns]
